# Supplementary material for: Temporal Heterogeneity of Short-Term Effects of Particulate Matter on Stroke Outpatients in Seven Major Cities of the Republic of Korea
Source: Int J Environ Res Public Health. 2022 Sep 28;19(19):12316. doi: 10.3390/ijerph191912316 (PMC9566257; doi:10.3390/ijerph191912316)
Supplement: Supplementary file 1 [file ijerph-19-12316-s001.zip]

Archive with 1 entries (1 files):
- ijerph-1920805-supplementary.pdf
